# Supplementary material for: A Small Genome amidst the Giants: Evidence of Genome Reduction in a Small Tubulinid Free-Living Amoeba
Source: Genome Biol Evol. 2024 Mar 20;16(3):evae058. doi: 10.1093/gbe/evae058 (PMC10980511; doi:10.1093/gbe/evae058)
Supplement: evae058_Supplementary_Data [file evae058_supplementary_data.zip]

Archive with 6 entries (6 files):
- Figure_1S.pdf
- Figure_S2.pdf
- Figure_S3.pdf
- Fig_1S_S3.pdf
- Supp Legends.docx
- Table_S1_S4_Echinam.xlsx
