# Supplementary material for: A Small Genome amidst the Giants: Evidence of Genome Reduction in a Small Tubulinid Free-Living Amoeba
Source: Genome Biol Evol. 2024 Mar 20;16(3):evae058. doi: 10.1093/gbe/evae058 (PMC10980511; doi:10.1093/gbe/evae058)
Supplement: evae058_Supplementary_Data [file evae058_supplementary_data.zip › Table_S1_S4_Echinam.xlsx]

## Sheet: Table S1
Table S1. Distribution of the predicted gene models of Echinamoeba silvestris draft genome in categories of clusters of orthologous groups of proteins (COGs).
		Function	COGs count
Information, Storage and Processing	J	Translation, ribosomal structure and biogenesis	468
	L	Replication, recombination and repair	323
	K	Transcription	313
	A	RNA processing and modification	257
	B	Chromatin structure and dynamics	66
Cellular Processes and Signaling	T	Signal transduction mechanisms	674
	O	Posttranslational modification, protein turnover, chaperones	613
	U	Intracellular trafficking, secretion, and vesicular transport	377
	Z	Cytoskeleton	176
	M	Cell wall/membrane/envelope biogenesis	181
	V	Defense mechanisms	79
	D	Cell cycle control, cell division, chromosome partitioning	91
	N	Cell motility	21
	W	Extracellular structures	6
	Y	Nuclear structure	4
Metabolism	G	Carbohydrate transport and metabolism	227
	I	Lipid transport and metabolism	267
	E	Amino acid transport and metabolism	251
	P	Inorganic ion transport and metabolism	224
	Q	Secondary metabolites biosynthesis, transport and catabolism	152
	F	Nucleotide transport and metabolism	103
	H	Coenzyme transport and metabolism	151
Poorly Characterized	S	Function unknown	1665
	R	General function prediction only	0

## Sheet: Table S2
Putative LGT-derived genes in Enhinoamoeba genome with Alien Index above threshold (>45) scores.
BACTERIA							VIRUSES							ARCHAEA
Gene ID	Alien Index	Dection in Transcriptome	Evalue	Potential Donor	Potential Donor Family	Number of intron	Gene ID	Alien Index	Dection in Transcriptome	Evalue	Poteintal Donor	Family	Number of introns	Gene ID	Alien Index	Dection in Transcriptome	Evalue	Poteintal Donor	Number of intron
g18956.t1	460.517	-	0	Chelatococcus reniformis	Pseudomonadota	0	g7093.t1	125.588	-	2.87e-55	Acanthamoeba polyphaga mimivirus	Mimiviridae	0	g3827.t1	80.8592	+	8.79e-106	uncultured marine group II/III euryarchaeote KM3_152_H07;Marine Group III euryarchaeote CG-Bathy2	1
g5026.t1	460.517	-	0	Mesorhizobium sangaii	Pseudomonadota	2	g2447.t1	84.231	+	2.65e-114	Klosneuvirus KNV1	Mimiviridae	6	g3703.t1	77.4807	-	5.29e-98	archaeon	0
g4388.t1	460.517	-	0	Sphingopyxis granuli	Pseudomonadota	2	g16673.t1	75.4488	-	1.71e-33	Hyperionvirus sp.	Mimiviridae	0
g12358.t1	460.517	-	0	Pseudolabrys taiwanensis	Pseudomonadota	1	g7838.t1	66.4314	-	1.41e-29	Klosneuvirus KNV1	Mimiviridae	0
g12829.t1	460.517	-	0	Pseudolabrys taiwanensis	Pseudomonadota	1	g2264.t1	64.3069	-	1.18e-28	Klosneuvirus KNV1	Mimiviridae	0
g4402.t1	460.517	-	0	Sphingopyxis sp. OAS728	Pseudomonadota	0	g14408.t1	58.2739	-	4.92e-26	Acanthamoeba polyphaga mimivirus	Mimiviridae	1
g15051.t1	460.517	-	0	Afipia clevelandensis;Afipia clevelandensis ATCC 49720	Pseudomonadota	1	g9763.t1	57.4291	+	1.42e-74	Fadolivirus 1	Mimiviridae	1
g3067.t1	460.517	-	0	Bradyrhizobium niftali	Pseudomonadota	0	g13643.t1	54.9153	+	1.57e-50	Kaumoebavirus	Unclassified viruses	1
g18492.t1	460.517	-	0	Stenotrophomonas sp. AG209	Pseudomonadota	1	g4685.t1	54.7218	+	2.3e-50	Kaumoebavirus	Unclassified viruses	1
g4591.t1	460.517	-	0	Pseudolabrys sp. Root1462	Pseudomonadota	0	g7840.t1	52.4895	-	1.6e-23	Pithovirus sibericum	Unclassified viruses	1
g1130.t1	460.517	-	0	Bosea sp. F3-2	Pseudomonadota	0	g9772.t1	51.2565	-	5.49e-23	Klosneuvirus KNV1	Mimiviridae	0
g8422.t1	460.517	-	0	Bradyrhizobium canariense	Pseudomonadota	2	g13848.t1	46.1415	+	1.49e-52	Kaumoebavirus	Unclassified viruses	1
g14533.t1	460.517	-	0	Rhizobium sp. XQZ8	Pseudomonadota	2
g8324.t1	437.955	-	0	Dyadobacter jiangsuensis	FCB group	0
g12598.t1	427.584	-	0	Pseudolabrys taiwanensis	Pseudomonadota	2
g15194.t1	427.27	-	0	Dyadobacter jiangsuensis	FCB group	0
g9654.t1	423.297	-	0	Pseudolabrys sp. FHR47	Pseudomonadota	0
g3304.t1	416.558	-	0	Pseudolabrys sp. GY_H	Pseudomonadota	0
g4401.t1	409.653	-	1.23e-178	Sphingopyxis sp. OAS728	Pseudomonadota	1
g11158.t1	401.388	-	4.78e-175	Pseudolabrys taiwanensis	Pseudomonadota	0
g944.t1	400.149	-	0	Microcoleus sp. FACHB-SPT15	Terrabacteria group	2
g12770.t1	398.718	-	6.9e-174	Bradyrhizobium sp. S69	Pseudomonadota	0
g11969.t1	398.101	-	0	Pseudolabrys sp. GY_H	Pseudomonadota	0
g4381.t1	389.816	-	5.07e-170	Hyphomonas sp. KY3	Pseudomonadota	1
g3648.t1	384.971	-	1.27e-180	Agrobacterium sp. T29	Pseudomonadota	3
g1132.t1	381.37	-	2.36e-166	Rhodoplanes sp. Z2-YC6860	Pseudomonadota	1
g1136.t1	379.107	-	3.11e-177	Pseudarcicella hirudinis	FCB group	0
g15540.t1	371.084	-	4.83e-172	Parachlamydia sp. AcF125	PVC group	1
g1673.t1	340.559	-	1.25e-148	Dyadobacter jiangsuensis	FCB group	0
g3141.t1	335.898	+	0	Noviherbaspirillum sp. K1S02-23	Pseudomonadota	1
g7003.t1	335.618	-	1.75e-146	Saccharospirillum sp. MSK14-1	Pseudomonadota	2
g9660.t1	332.79	-	2.96e-145	Mesorhizobium sp. 65-26;Shinella sp. 65-6	Pseudomonadota	0
g3063.t1	332.724	-	3.16e-145	Bradyrhizobium sp. CCH10-C7	Pseudomonadota	0
g15534.t1	329.862	-	5.53e-144	Aneurinibacillus danicus	Terrabacteria group	0
g3140.t1	328.211	+	0	Bradyrhizobium sp. dw_411	Pseudomonadota	0
g3306.t1	326.244	-	2.06e-142	Pseudolabrys taiwanensis	Pseudomonadota	0
g4357.t1	322.02	-	9.01e-167	Sphingopyxis;Sphingopyxis sp. HIX;Sphingopyxis sp. HXXIV	Pseudomonadota	1
g18053.t1	319.797	-	5.42e-145	Sphingomonas sp. 67-41	Pseudomonadota	1
g4351.t1	318.825	+	1.9e-170	unclassified Sphingopyxis	Pseudomonadota	0
g12540.t1	317.872	-	6.47e-154	Afipia sp. P52-10	Pseudomonadota	0
g2946.t1	313.217	+	7.22e-153	Pseudolabrys taiwanensis	Pseudomonadota	0
g12832.t1	310.156	+	0	Afipia massiliensis	Pseudomonadota	0
g13581.t1	306.546	-	1.22e-141	Pseudomonas sp. PDM16	Pseudomonadota	0
g12769.t1	304.343	-	6.69e-133	Burkholderia sp. SG-MS1	Pseudomonadota	1
g4390.t1	303.287	-	1.26e-138	Sphingopyxis sp. A083	Pseudomonadota	0
g16090.t1	300.552	-	6.4e-138	Acidovorax konjaci	Pseudomonadota	0
g18057.t1	296.408	-	1.87e-129	Xanthomonas hyacinthi DSM 19077	Pseudomonadota	1
g4406.t1	294.11	-	1.86e-128	Sphingopyxis granuli	Pseudomonadota	0
g2619.t1	293.277	+	4.28e-128	Candidatus Tokpelaia hoelldoblerii	Pseudomonadota	2
g18955.t1	285.926	-	6.67e-125	Chelatococcus reniformis	Pseudomonadota	0
g5050.t1	284.829	+	6.49e-162	Pseudolabrys sp. FHR47	Pseudomonadota	0
g4345.t1	283.06	+	0	Sphingopyxis sp. H050	Pseudomonadota	7
g15109.t1	281.949	-	0	Dyadobacter jiangsuensis	FCB group	0
g6733.t1	280.1	-	2.26e-122	Shinella sp. JR1-6	Pseudomonadota	0
g15695.t1	277.623	-	2.69e-121	Dyadobacter fermentans	FCB group	0
g5009.t1	276.794	+	1.93e-158	Pseudolabrys taiwanensis	Pseudomonadota	0
g16050.t1	271.89	-	8.31e-119	Acidovorax konjaci	Pseudomonadota	0
g15515.t1	271.834	-	8.79e-119	Parachlamydia acanthamoebae	PVC group	0
g6214.t1	269.66	-	7.73e-118	Pseudolabrys taiwanensis	Pseudomonadota	0
g6792.t1	261.05	-	4.24e-114	Parachlamydiaceae bacterium	PVC group	0
g15487.t1	261.05	-	4.24e-114	Parachlamydiaceae bacterium	PVC group	0
g5192.t1	258.965	-	3.41e-113	Mesorhizobium sp. 65-26	Pseudomonadota	0
g4369.t1	258.962	-	5.37e-146	Sphingopyxis;Sphingopyxis sp. HIX;Sphingopyxis sp. HXXIV	Pseudomonadota	3
g6724.t1	249.122	-	6.42e-109	Bradyrhizobium valentinum	Pseudomonadota	0
g4368.t1	246.161	-	1.24e-107	Sphingopyxis;Sphingopyxis sp. HIX;Sphingopyxis sp. HXXIV	Pseudomonadota	0
g3338.t1	244.262	-	8.29e-107	Sphingomonas sp. Y57	Pseudomonadota	2
g9673.t1	244.17	-	1.69e-121	Sphingopyxis sp. MG	Pseudomonadota	2
g4378.t1	243.543	-	1.7e-106	Sphingobium sp. YR657	Pseudomonadota	1
g12648.t1	243.073	-	2.72e-106	Brevibacillus fluminis	Terrabacteria group	1
g5024.t1	240.482	-	3.63e-105	Bradyrhizobium yuanmingense	Pseudomonadota	1
g1552.t1	235.165	-	7.4e-103	Sphingopyxis sp. YR583	Pseudomonadota	0
g4361.t1	234.926	-	9.4e-103	Sphingopyxis sp. H050	Pseudomonadota	0
g3649.t1	233.759	-	4.77e-108	Sphingopyxis macrogoltabida	Pseudomonadota	0
g4427.t1	233.268	-	4.93e-102	Sphingopyxis sp. RIFCSPHIGHO2_01_FULL_65_24	Pseudomonadota	0
g5595.t1	231.001	-	4.76e-101	Runella limosa	FCB group	0
g5197.t1	227.472	+	2.4e-151	Pseudolabrys taiwanensis	Pseudomonadota	0
g12696.t1	226.701	-	0	Micrococcales bacterium	Terrabacteria group	2
g1139.t1	224.07	-	4.87e-98	Pinibacter aurantiacus	FCB group	2
g4428.t1	223.759	-	6.65e-98	Sphingopyxis panaciterrae	Pseudomonadota	0
g15003.t1	221.95	-	4.06e-97	Parerythrobacter jejuensis	Pseudomonadota	1
g4353.t1	221.138	-	8.06e-120	Sphingopyxis	Pseudomonadota	1
g16664.t1	220.6	-	1.1e-100	Legionella norrlandica	Pseudomonadota	0
g6728.t1	215.177	-	2.9e-106	Pseudolabrys taiwanensis	Pseudomonadota	0
g6777.t1	214.556	-	6.6e-94	Neochlamydia sp. AcF65	PVC group	1
g15550.t1	214.556	-	6.6e-94	Neochlamydia sp. AcF65	PVC group	1
g4987.t1	209.097	-	1.55e-91	Sphingopyxis sp. C-1	Pseudomonadota	0
g4379.t1	208.623	-	2.49e-91	Sphingopyxis;Sphingopyxis lindanitolerans	Pseudomonadota	0
g12194.t1	206	-	3.43e-90	Xanthobacter tagetidis	Pseudomonadota	0
g6725.t1	204.853	-	1.08e-89	Pseudolabrys sp. FHR47	Pseudomonadota	0
g3299.t1	204.607	-	1.09e-108	Pseudolabrys taiwanensis	Pseudomonadota	1
g18060.t1	204.179	-	2.12e-89	Rudaea sp. 3F27F6	Pseudomonadota	0
g15547.t1	202.992	-	0	Parachlamydia acanthamoebae;Parachlamydia acanthamoebae str. Hall's coccus	PVC group	0
g12201.t1	202.365	-	1.3e-88	Pseudolabrys taiwanensis	Pseudomonadota	0
g12771.t1	202.249	-	1.46e-88	Pseudolabrys taiwanensis	Pseudomonadota	0
g15611.t1	201.401	-	3.41e-88	Pseudolabrys sp. Root1462	Pseudomonadota	0
g15371.t1	199.202	-	9.13e-96	Rhizobiales bacterium 62-47	Pseudomonadota	0
g18961.t1	198.216	-	8.24e-87	Tardiphaga sp. vice304	Pseudomonadota	0
g15526.t1	197.968	+	4.36e-159	Neochlamydia sp. S13	PVC group	1
g3404.t1	192.395	-	2.78e-84	Sphingomonas sp. IC-56	Pseudomonadota	0
g6721.t1	191.658	-	5.81e-84	Stenotrophomonas;Stenotrophomonas maltophilia;Stenotrophomonas maltophilia JV3	Pseudomonadota	0
g18962.t1	189.217	-	1.6e-89	Bradyrhizobium erythrophlei	Pseudomonadota	1
g3406.t1	186.556	-	9.54e-82	Sphingopyxis sp. L1A2A	Pseudomonadota	1
g5588.t1	186.198	+	4.6e-124	Azospirillum sp. W712	Pseudomonadota	2
g1644.t1	185.108	-	4.06e-81	Pseudolabrys sp. FHR47	Pseudomonadota	0
g14169.t1	183.336	-	2.39e-80	Pseudolabrys sp. GY_H	Pseudomonadota	0
g12451.t1	181.989	-	1.25e-84	Pseudolabrys taiwanensis	Pseudomonadota	1
g6794.t1	181.884	-	1.02e-79	Parachlamydia sp.	PVC group	0
g4360.t1	180.772	-	5.77e-91	Sphingopyxis;Sphingopyxis sp. H050;Sphingopyxis sp. HIX;Sphingopyxis sp. HXXIV	Pseudomonadota	0
g8424.t1	177.707	-	4.35e-82	Pseudaminobacter arsenicus	Pseudomonadota	0
g5586.t1	177.435	-	8.73e-78	Dyadobacter fermentans	FCB group	3
g1135.t1	176.977	-	1.38e-77	Pseudolabrys sp. FHR47	Pseudomonadota	0
g4445.t1	176.204	-	1.01e-100	Stenotrophomonas sp. CC120222-04	Pseudomonadota	3
g4044.t1	172.416	-	1.32e-75	Pseudolabrys taiwanensis	Pseudomonadota	3
g12191.t1	169.394	-	2.71e-74	Xanthobacter tagetidis	Pseudomonadota	0
g14458.t1	169.355	-	2.82e-74	Rhodomicrobium vannielii	Pseudomonadota	2
g12404.t1	168.04	-	1.05e-73	Pseudolabrys sp. Root1462	Pseudomonadota	0
g8892.t1	165.524	-	1.3e-72	Pseudolabrys taiwanensis	Pseudomonadota	1
g8113.t1	164.378	-	4.09e-72	Candidatus Uhrbacteria bacterium	Bacteria incertae sedis	0
g15504.t1	164.201	+	1.42e-121	Chlamydiales bacterium 38-26	PVC group	1
g10648.t1	161.578	-	6.72e-71	Rhizobiaceae bacterium	Pseudomonadota	1
g7603.t1	161.142	-	1.04e-70	Comamonas sp. SCN 65-56	Pseudomonadota	0
g11557.t1	161.028	-	5.02e-81	Rhizobiales bacterium 64-17	Pseudomonadota	0
g7970.t1	159.275	-	6.93e-115	Ardenticatena maritima	Terrabacteria group	0
g11156.t1	159.121	-	4.29e-102	Pseudolabrys taiwanensis	Pseudomonadota	0
g12446.t1	157.207	-	5.32e-69	Pseudolabrys sp. GY_H	Pseudomonadota	1
g14517.t1	156.721	-	2.69e-72	Stenotrophomonas maltophilia	Pseudomonadota	0
g12592.t1	153.453	-	2.27e-67	Betaproteobacteria bacterium SCGC AG-212-J23	Pseudomonadota	4
g14006.t2	151.894	+	3e-104	Mesorhizobium sp. 65-26	Pseudomonadota	1
g12197.t1	150.471	-	4.48e-66	Rhodoplanes sp. Z2-YC6860	Pseudomonadota	0
g6722.t1	147.208	-	1.17e-64	Stenotrophomonas maltophilia	Pseudomonadota	2
g4347.t1	145.641	-	3.49e-84	Sphingopyxis	Pseudomonadota	0
g102.t1	143.326	-	0	Stenotrophomonas maltophilia	Pseudomonadota	1
g1140.t1	141.74	-	8.46e-78	Pseudarcicella hirudinis	FCB group	0
g1129.t1	140.849	-	6.76e-62	Pseudolabrys sp. FHR47	Pseudomonadota	0
g2003.t1	140.065	+	1.09e-100	Pseudolabrys taiwanensis	Pseudomonadota	0
g7877.t1	139.76	-	2.01e-61	Leptospira perolatii	Spirochaetota	3
g9476.t1	138.546	-	1.17e-66	Rhodospirillales bacterium 24-66-33;Rhodospirillales bacterium 35-66-84;Rhodospirillales bacterium 39-66-50	Pseudomonadota	1
g12408.t1	138.172	-	9.83e-61	Rhodoplanes sp. Z2-YC6860	Pseudomonadota	0
g6726.t1	138.042	-	1.12e-60	Pseudolabrys taiwanensis	Pseudomonadota	0
g14006.t1	137.384	+	1.36e-95	Mesorhizobium sp. 65-26	Pseudomonadota	2
g4393.t1	137.059	-	2.35e-68	Novosphingobium sp. SCN 63-17	Pseudomonadota	2
g3137.t1	135.833	-	1.02e-59	Alphaproteobacteria bacterium	Pseudomonadota	3
g4459.t1	135.13	-	2.06e-59	Sphingopyxis sp. C-1	Pseudomonadota	1
g4372.t1	133.865	-	1.65e-62	Sphingopyxis sp. HIX	Pseudomonadota	1
g5800.t1	133.601	-	1.33e-88	Dyadobacter fermentans	FCB group	5
g15523.t1	132.611	+	0	Parachlamydia acanthamoebae;Parachlamydia acanthamoebae UV-7	PVC group	0
g3139.t1	131.979	-	4.81e-58	Bradyrhizobium sp. dw_411	Pseudomonadota	0
g13313.t1	131.824	-	4.45e-72	Coxiella burnetii	Pseudomonadota	2
g3695.t1	129.624	-	1.43e-64	Bradyrhizobium japonicum	Pseudomonadota	1
g7432.t1	129.484	+	1.12e-108	Mucilaginibacter sp. UR6-1	FCB group	0
g17355.t1	128.589	-	9.48e-147	Rhodoferax sp. OV413	Pseudomonadota	0
g6884.t1	128.555	+	8.62e-110	Mucilaginibacter sp. UR6-1	FCB group	0
g4359.t1	127.894	-	2.86e-56	Sphingopyxis sp. H050	Pseudomonadota	0
g742.t1	46.2196	-	9.3e-50	Acaryochloris sp. RCC1774	Terrabacteria group	1
g15021.t1	127.189	-	5.79e-56	Sphingopyxis sp. L1A2A	Pseudomonadota	0
g4352.t1	126.745	-	9.02e-56	Sphingopyxis sp. H050	Pseudomonadota	0
g1023.t1	101.088	-	2.23e-99	Alkalilimnicola ehrlichii	Pseudomonadota	1
g16395.t1	57.2248	-	7.74e-34	Azospirillum rugosum	Pseudomonadota	0
g17304.t1	62.8895	-	1.3e-37	Bacillus cereus	Terrabacteria group	2
g15500.t1	123.97	+	4.14e-146	Neochlamydia sp. EPS4	PVC group	0
g6731.t1	123.125	-	3.37e-54	Pseudolabrys taiwanensis	Pseudomonadota	0
g6782.t1	122.034	-	0	Chlamydiales bacterium 38-26	PVC group	0
g15492.t1	122.034	-	0	Chlamydiales bacterium 38-26	PVC group	0
g6787.t1	122.034	-	0	Chlamydiales bacterium 38-26	PVC group	0
g3962.t1	119.567	-	3.17e-66	Sphingopyxis sp. RIFCSPHIGHO2_01_FULL_65_24	Pseudomonadota	0
g4391.t1	119.113	-	9.1e-74	Sphingopyxis sp. A083	Pseudomonadota	1
g15513.t1	119.034	-	1.74e-57	unclassified Neochlamydia	PVC group	0
g4358.t1	118.448	-	3.62e-52	Sphingopyxis	Pseudomonadota	0
g12189.t1	89.9998	-	4.95e-48	Betaproteobacteria bacterium RIFCSPLOWO2_02_FULL_62_79;Betaproteobacteria bacterium RIFCSPLOWO2_12_FULL_62_58	Pseudomonadota	0
g13904.t1	114.401	-	1.49e-67	Sphingomonas sp.	Pseudomonadota	1
g17281.t1	50.8803	+	6.95e-63	Candidatus Aminicenantes bacterium	Bacteria incertae sedis	1
g4442.t1	113.789	-	3.82e-50	Stenotrophomonas;Stenotrophomonas maltophilia;Stenotrophomonas sp. WZN-1	Pseudomonadota	0
g9313.t1	113.668	-	4.31e-50	Dyadobacter sp. SG02	FCB group	0
g10845.t1	111.375	-	4.27e-49	Dyadobacter endophyticus	FCB group	0
g11965.t1	110.106	+	2.69e-109	unclassified Sphingomonas	Pseudomonadota	1
g10847.t1	109.797	-	2.07e-48	Afipia massiliensis	Pseudomonadota	1
g15508.t1	108.815	+	3.15e-178	Candidatus Protochlamydia amoebophila UWE25;Candidatus Protochlamydia amoebophila	PVC group	0
g992.t1	108.613	-	3.72e-75	Mucilaginibacter phyllosphaerae	FCB group	1
g5023.t1	107.751	-	1.6e-47	Sphingomonas dokdonensis	Pseudomonadota	0
g15527.t1	107.001	+	0	Parachlamydia acanthamoebae;Parachlamydia acanthamoebae str. Hall's coccus;Parachlamydia acanthamoebae UV-7	PVC group	0
g1678.t1	106.051	-	8.76e-47	Dyadobacter sp. SG02	FCB group	0
g15490.t1	105.657	-	1.3e-46	Parachlamydiaceae bacterium	PVC group	0
g6789.t1	105.657	-	1.3e-46	Parachlamydiaceae bacterium	PVC group	0
g6780.t1	105.657	-	1.3e-46	Parachlamydiaceae bacterium	PVC group	0
g12317.t1	104.596	+	1.04e-69	Sphingopyxis sp. LC363	Pseudomonadota	0
g18539.t1	83.9761	-	4.74e-91	Candidatus Vecturithrix granuli	Candidatus Moduliflexota	3
g5054.t1	103.273	-	1.41e-45	Pseudolabrys taiwanensis	Pseudomonadota	0
g6785.t1	103.248	+	9.5e-83	Candidatus Protochlamydia sp. R18	PVC group	0
g15553.t1	102.97	-	3.57e-52	Chlamydiales bacterium 38-26	PVC group	0
g8301.t1	102.191	-	1.93e-56	Sphingomonas paucimobilis;Sphingomonadaceae;Sphingomonas sp. BHC-A;Sphingobium chinhatense IP26;Sphingomonadales bacterium RIFCSPLOWO2_12_FULL_63_15;Sphingomonadaceae bacterium MED-G03	Pseudomonadota	0
g4367.t1	101.318	-	4.95e-54	Sphingopyxis sp. HIX;Sphingopyxis sp. HXXIV	Pseudomonadota	0
g13113.t1	47.2636	+	0	Chthoniobacter flavus	PVC group	2
g18565.t1	124.007	-	4.49e-69	Corallococcus terminator	Myxococcota	0
g9664.t1	99.2368	-	7.98e-44	Mesorhizobium sp. 65-26	Pseudomonadota	1
g6801.t1	97.0547	-	3.53e-49	Chlamydiales bacterium 38-26	PVC group	0
g4392.t1	65.3615	-	4.11e-29	Croceicoccus naphthovorans	Myxococcota	1
g8847.t1	125.066	-	2.39e-122	Defluviicoccus sp.	Pseudomonadota	1
g1550.t1	95.2179	-	4.44e-42	Sphingopyxis sp. Root1497	Pseudomonadota	1
g1522.t1	93.7962	-	1.84e-41	Sphingopyxis sp. OPL5	Pseudomonadota	1
g4365.t1	93.2053	+	1e-67	Sphingopyxis;Sphingopyxis sp. HIX;Sphingopyxis sp. HXXIV	Pseudomonadota	0
g9364.t1	93.1223	-	3.61e-41	unclassified Sphingomonas;Sphingomonas sp. Root1294;Sphingomonas sp. Root50;Sphingomonas sp. Root720	Pseudomonadota	1
g15552.t1	92.4459	-	7.1e-41	Parachlamydia sp.	PVC group	0
g4356.t1	91.3379	-	2.15e-40	Sphingopyxis;Sphingopyxis sp. H050;Sphingopyxis sp. HIX;Sphingopyxis sp. HXXIV	Pseudomonadota	0
g3960.t1	90.538	-	0	Sphingopyxis sp. OAS728	Pseudomonadota	2
g2033.t1	62.4157	-	7.82e-28	Devosia faecipullorum	Pseudomonadota	1
g1525.t1	89.5156	-	1.33e-39	Sphingopyxis sp. OPL5	Pseudomonadota	0
g2585.t1	96.243	+	9e-105	Dongia mobilis	Pseudomonadota	2
g12622.t1	84.0017	-	3.3e-37	Pseudolabrys sp. Root1462;unclassified Pseudolabrys	Pseudomonadota	0
g18701.t1	48.1966	-	1.09e-57	Flavobacterium dauae	FCB group	0
g4354.t1	83.6085	-	4.89e-37	Sphingopyxis sp. H050;Sphingopyxis sp. HIX;Sphingopyxis sp. HXXIV	Pseudomonadota	0
g15898.t1	83.3086	-	6.6e-37	Sphingomonas laterariae	Pseudomonadota	1
g3143.t1	82.8069	-	1.09e-36	Bradyrhizobium sp. dw_411	Pseudomonadota	0
g4364.t1	82.4078	+	5.28e-63	Sphingopyxis sp. HIX;Sphingopyxis sp. HXXIV	Pseudomonadota	0
g3300.t1	81.6317	-	2.15e-81	Pseudolabrys taiwanensis	Pseudomonadota	1
g1672.t1	81.1755	+	1.61e-56	Dyadobacter fermentans	FCB group	0
g9099.t1	99.8042	-	0	Gammaproteobacteria bacterium	Pseudomonadota	2
g3968.t1	79.5972	-	2.7e-35	Sphingopyxis sp. H050	Pseudomonadota	0
g18425.t1	79.4706	+	6.65e-67	Paraburkholderia ultramafica	Pseudomonadota	0
g14166.t1	79.3457	-	1e-40	Pseudorhodoplanes sinuspersici	Pseudomonadota	0
g8637.t1	79.0899	+	0	Burkholderiales bacterium RIFCSPHIGHO2_12_FULL_69_20	Pseudomonadota	0
g4374.t1	79.0637	-	8.7e-153	Sphingopyxis;Sphingopyxis sp. HIX;Sphingopyxis sp. HXXIV	Pseudomonadota	0
g2376.t1	46.7985	-	3.45e-49	Geoalkalibacter ferrihydriticus;Geoalkalibacter ferrihydriticus DSM 17813	Thermodesulfobacteriota	0
g3142.t1	78.5531	+	2.47e-72	Bradyrhizobium sp. dw_411	Pseudomonadota	0
g17530.t1	48.0685	-	1.73e-121	Halothermothrix orenii;Halothermothrix orenii H 168	Terrabacteria group	1
g12623.t1	77.7057	-	1.79e-34	Pseudolabrys sp. Root1462	Pseudomonadota	1
g8168.t1	57.1969	-	2.34e-60	Hazenella sp. IB182357	Terrabacteria group	1
g8306.t1	76.2199	-	1.74e-40	Sphingomonas paucimobilis;Sphingomonadaceae;Sphingomonadaceae bacterium MED-G03	Pseudomonadota	0
g4363.t1	75.4162	+	3.18e-147	Sphingopyxis;Sphingopyxis sp. H050;Sphingopyxis sp. HIX;Sphingopyxis sp. HXXIV	Pseudomonadota	1
g6720.t1	74.8963	+	1.04e-63	Stenotrophomonas;Stenotrophomonas maltophilia;Rhizopus arrhizus;Stenotrophomonas maltophilia JV3	Pseudomonadota	0
g12456.t1	74.3541	-	5.11e-33	Stenotrophomonas maltophilia	Pseudomonadota	0
g18052.t1	72.9649	-	2.05e-32	Sphingomonas leidyi	Pseudomonadota	1
g8309.t1	72.938	-	1.67e-62	Sphingobium;Sphingobium limneticum;Sphingobium sp. YG1	Pseudomonadota	0
g12190.t1	70.3006	-	7.8e-107	Xanthobacter tagetidis	Pseudomonadota	2
g18103.t1	69.645	+	1.27e-56	Sphingopyxis sp. H050	Pseudomonadota	0
g1675.t1	69.538	-	6.31e-31	Dyadobacter fermentans	FCB group	0
g8969.t1	69.3615	-	2.71e-39	Mesorhizobium sp. 65-26	Pseudomonadota	0
g8308.t1	67.4042	-	5.33e-30	Sphingobium limneticum	Pseudomonadota	0
g15520.t1	67.2402	-	6.28e-30	Chlamydiales bacterium 38-26	PVC group	0
g64.t1	67.1981	-	6.55e-30	Sphingopyxis sp. C-1	Pseudomonadota	0
g6802.t1	67.122	-	4.7e-43	Chlamydiales bacterium 38-26	PVC group	0
g4346.t1	66.9015	-	1.26e-42	Sphingopyxis sp. H050	Pseudomonadota	0
g12768.t1	66.6528	-	1.13e-29	Burkholderia sp. SG-MS1	Pseudomonadota	1
g16776.t1	46.9845	-	1.2e-49	Herminiimonas arsenitoxidans	Pseudomonadota	0
g8651.t1	59.3076	-	1.82e-52	Nostoc linckia;Nostoc linckia NIES-25	Terrabacteria group	0
g4106.t1	64.856	+	2.78e-54	Mesorhizobium sp. 65-26	Pseudomonadota	1
g6469.t1	126.076	-	1.27e-139	Nostocales;Tolypothrix tenuis PCC 7101;Aulosira laxa NIES-50	Terrabacteria group	0
g18589.t1	64.0955	-	2.93e-60	Leptospira alstonii;Leptospira alstonii serovar Pingchang str. 80-412;Leptospira alstonii serovar Sichuan str. 79601	Spirochaetota	0
g7074.t1	61.9709	-	1.22e-27	Oscillatoria sp. FACHB-1407	Terrabacteria group	3
g1786.t1	114.4	+	3.4e-91	Pedobacter sp. ASV12	FCB group	0
g15006.t1	84.5751	-	1.86e-37	Pelagerythrobacter marensis	Pseudomonadota	2
g13900.t1	116.077	-	2.09e-141	Polymorphobacter fuscus	Pseudomonadota	1
g12448.t1	62.1931	-	9.77e-28	Pseudolabrys sp. Root1462	Pseudomonadota	0
g7267.t1	96.0154	-	2e-42	Pontibacterium sp. N1Y112	Pseudomonadota	0
g4366.t1	61.7445	-	4.33e-46	Sphingopyxis;Sphingopyxis sp. H050;Sphingopyxis sp. HIX;Sphingopyxis sp. HXXIV	Pseudomonadota	2
g4348.t1	61.0384	-	3.1e-27	Sphingopyxis;Sphingopyxis sp. H050;Sphingopyxis sp. HIX;Sphingopyxis sp. HXXIV	Pseudomonadota	0
g10602.t1	80.3515	-	1.27e-35	Rhizobiales bacterium 64-17	Pseudomonadota	0
g12188.t1	58.6702	-	8.11e-77	Rhizobiales bacterium 64-17	Pseudomonadota	0
g3144.t1	59.0697	-	2.22e-26	Bradyrhizobium sp. dw_411	Pseudomonadota	0
g18051.t1	127.823	-	3.07e-56	Rhizorhabdus histidinilytica	Pseudomonadota	0
g6797.t1	58.4133	+	4.1e-119	Parachlamydia sp.	PVC group	0
g18063.t1	103.517	+	4.75e-105	Rhizorhabdus sp. MK52	Pseudomonadota	2
g6505.t1	51.1232	+	2.07e-56	Rhodobacteraceae bacterium THAF1;Maribius sp. THAF1	Pseudomonadota	2
g9663.t1	56.3984	-	3.21e-25	Mesorhizobium sp. 65-26;Shinella sp. 65-6	Pseudomonadota	0
g3964.t1	56.2637	+	1.01e-81	Sphingopyxis soli	Pseudomonadota	1
g1524.t1	54.8433	-	1.52e-24	Sphingopyxis sp. OPL5	Pseudomonadota	0
g15514.t1	53.3792	-	2.55e-40	Parachlamydia acanthamoebae;Parachlamydia acanthamoebae UV-7	PVC group	0
g2944.t1	52.5342	-	1.53e-23	Pseudolabrys taiwanensis	Pseudomonadota	0
g17194.t1	77.9572	-	2.06e-173	Rhodospirillaceae bacterium	Pseudomonadota	0
g18055.t1	77.5246	-	5.17e-46	Rudaea sp. 3F27F6	Pseudomonadota	1
g3125.t1	51.1173	-	6.31e-23	Alphaproteobacteria bacterium	Pseudomonadota	0
g18059.t1	52.4705	-	2.87e-29	Rudaea sp. 3F27F6	Pseudomonadota	0
g4397.t1	50.8763	-	8.03e-23	Sphingopyxis macrogoltabida	Pseudomonadota	1
g18067.t1	50.7622	-	9e-23	Sphingopyxis sp. YR583	Pseudomonadota	1
g4349.t1	49.9461	+	8e-43	Sphingopyxis sp. HIX;Sphingopyxis sp. HXXIV;unclassified Sphingopyxis	Pseudomonadota	2
g5047.t1	48.4157	+	1.42e-40	Mesorhizobium sp.	Pseudomonadota	2
g4373.t1	48.296	-	1.06e-21	Sphingopyxis;Sphingopyxis sp. HIX;Sphingopyxis sp. HXXIV	Pseudomonadota	1
g10090.t1	65.0154	-	5.81e-29	Sinobacteraceae bacterium	Pseudomonadota	1
g18271.t1	60.504	-	5.29e-27	Sinobacterium caligoides	Pseudomonadota	1
g4404.t1	63.1587	-	3.72e-28	Sphingopyxis sp. OAS728	Pseudomonadota	2
g18058.t1	62.6957	-	5.91e-28	Sphingopyxis sp. Root1497;Sphingopyxis sp. OPL5;unclassified Sphingopyxis	Pseudomonadota	0
g2948.t1	47.249	-	3.02e-21	Stenotrophomonas sp. AG209	Pseudomonadota	0
g1551.t1	47.0387	-	1.42e-96	Sphingopyxis sp. OAS728	Pseudomonadota	0
g15.t1	47.0295	-	4.89e-41	Stenotrophomonas sp. HMWF022	Pseudomonadota	0
g15512.t1	46.9917	-	0	Chlamydiales bacterium 38-26	PVC group	0
g4444.t1	64.8093	-	7.14e-29	Stenotrophomonas maltophilia	Pseudomonadota	1
g15900.t1	47.6172	-	1.07e-35	Streptomyces sp. MOE7	Terrabacteria group	0
g18680.t1	78.6692	-	6.83e-35	Thermincola ferriacetica	Terrabacteria group	0
g4389.t1	45.9074	-	3.2e-33	Sphingopyxis macrogoltabida;Sphingopyxis;Sphingopyxis sp. H050;Sphingopyxis sp. HIX;Sphingopyxis sp. HXXIV	Pseudomonadota	0
g11970.t1	45.6664	-	4.41e-36	Bradyrhizobium sp. CCGE-LA001	Pseudomonadota	2
g15005.t1	45.5945	-	1.33e-68	Bradyrhizobium sp. CCBAU 53421	Pseudomonadota	0

## Sheet: Table S3a
Table S3: Functional classififcation of gene families that underwent contraction (sheet1) and expansion (sheet2).
Uniport Accession number	Gene name	Function
Q55E58	Probable serine/threonine-protein kinase pats1	May act as a serine/threonine-protein kinase and guanine-nucleotide releasing factor (By similarity).
	GO:0006470; P:protein dephosphorylation; ISS:dictyBase	Essential regulator of cytokinesis involved in the binding to actomyosin cytoskeleton
Q86AT8	Stress-activated protein kinase alpha, spkA-1; spkA-2	May be involved in cortical F-actin organization and resistance to osmotic stress. Activated upon cell detachment, in vitro.1
	GO:0006970; P:response to osmotic stress; IDA:dictyBase
Q49117	Uncharacterized oxidoreductase MexAM1_META1p0182	Showing features for binding site, active site.
	GO:0016491; F:oxidoreductase activity; IEA:UniProtKB-KW
Q9SMT7	Oxalate--CoA ligase {ECO:0000305} AAE3	Oxalyl-CoA synthetase acting exclusively against oxalate
	GO:0010214; P:seed coat development; IMP:TAIR	Required for oxalate degradation, normal seed development and defense against oxalate-producing fungal pathogens
Q9NUV9	GTPase IMAP family member 4	During thymocyte development, may play a role in the regulation of apoptosis (By similarity). GTPase which exhibits a higher affinity for GDP than for GT
	GIMAP4
	GO:0005525; F:GTP binding; IBA:GO_Central
Q9SLX0	Importin subunit alpha-1b	Functions in nuclear protein import.
	GO:0006607; P:NLS-bearing protein import into nucleus; IBA:GO_Central
Q86KB1	Arrestin domain-containing protein B	Protein has 1 cofactor binding site:
	adcB
	GO:0043405; P:regulation of MAP kinase activity; IGI:dictyBase
Q54ET0	Metabotropic glutamate receptor-like protein E	May be involved in early development in cAMP sensing and subsequent chemotactic response. Probable receptor of GABA and glutamate, leading respectively to the induction or inhibition of SDF-2 formation
	grlE
	GO:0007214; P:gamma-aminobutyric acid signaling pathway; IMP:dictyBase

## Sheet: Table S3b
Table S3: Functional classififcation of gene families that underwent contraction (sheet1) and expansion (sheet2).
Molecular Function Summary
GO:0000166 nucleotide binding 4
GO:0001882 nucleoside binding 3
GO:0003674 molecular_function 10
GO:0003676 nucleic acid binding 10
GO:0003774 motor activity 3
GO:0005215 transporter activity 6
GO:0005488 binding 16
GO:0005515 protein binding 12
GO:0008233 peptidase activity 11
GO:0016491 oxidoreductase activity 7
GO:0016740 transferase activity 21
GO:0016787 hydrolase activity 33
GO:0019842 vitamin binding 1
GO:0030234 enzyme regulator activity 4
GO:0033218 amide binding 1
GO:0043167 ion binding 31
GO:0048037 cofactor binding 1
Cellular Component Summary
GO:0005575 cellular_component 5
GO:0005622 intracellular 4
GO:0005634 nucleus 4
GO:0005739 mitochondrion 1
GO:0005783 endoplasmic reticulum 1
GO:0005929 cilium 1
GO:0009536 plastid 3
GO:0016020 membrane 7
GO:0031982 vesicle 1
GO:0042995 cell projection 1
GO:0043226 organelle 2
GO:0043229 intracellular organelle 1
GO:0043231 intracellular membrane-bounded organelle 1
GO:0044464 cell part 9
Biological Process Summary
GO:0000003 reproduction 18
GO:0000280 nuclear division 3
GO:0000746 conjugation 2
GO:0001775 cell activation 2
GO:0002376 immune system process 6
GO:0005975 carbohydrate metabolic process 21
GO:0005976 polysaccharide metabolic process 12
GO:0006066 alcohol metabolic process 4
GO:0006082 organic acid metabolic process 17
GO:0006091 generation of precursor metabolites and energy 1
GO:0006139 nucleobase-containing compound metabolic process 50
GO:0006259 DNA metabolic process 4
GO:0006260 DNA replication 1
GO:0006281 DNA repair 13
GO:0006304 DNA modification 1
GO:0006323 DNA packaging 6
GO:0006396 RNA processing 14
GO:0006412 translation 7
GO:0006457 protein folding 2
GO:0006464 cellular protein modification process 57
GO:0006508 proteolysis 40
GO:0006518 peptide metabolic process 5
GO:0006629 lipid metabolic process 12
GO:0006725 cellular aromatic compound metabolic process 51
GO:0006766 vitamin metabolic process 2
GO:0006793 phosphorus metabolic process 42
GO:0006807 nitrogen compound metabolic process 64
GO:0006810 transport 102
GO:0006811 ion transport 31
GO:0006836 neurotransmitter transport 4
GO:0006865 amino acid transport 6
GO:0006869 lipid transport 10
GO:0006914 autophagy 1
GO:0006928 movement of cell or subcellular component 9
GO:0006936 muscle contraction 1
GO:0006996 organelle organization 32
GO:0007005 mitochondrion organization 2
GO:0007028 cytoplasm organization 3
GO:0007033 vacuole organization 2
GO:0007049 cell cycle 11
GO:0007059 chromosome segregation 2
GO:0007154 cell communication 142
GO:0007155 cell adhesion 4
GO:0008015 blood circulation 2
GO:0008150 biological_process 461
GO:0008152 metabolic process 152
GO:0008283 cell proliferation 5
GO:0008643 carbohydrate transport 1
GO:0008655 pyrimidine-containing compound salvage 1
GO:0009116 nucleoside metabolic process 4
GO:0009117 nucleotide metabolic process 2
GO:0009657 plastid organization 3
GO:0009987 cellular process 319
GO:0015031 protein transport 25
GO:0015849 organic acid transport 5
GO:0015931 nucleobase-containing compound transport 1
GO:0015979 photosynthesis 1
GO:0016032 viral process 10
GO:0016043 cellular component organization 70
GO:0016049 cell growth 3
GO:0016050 vesicle organization 1
GO:0016070 RNA metabolic process 47
GO:0016192 vesicle-mediated transport 55
GO:0017144 drug metabolic process 1
GO:0019538 protein metabolic process 45
GO:0019748 secondary metabolic process 1
GO:0022406 membrane docking 8
GO:0022411 cellular component disassembly 2
GO:0022607 cellular component assembly 15
GO:0031023 microtubule organizing center organization 1
GO:0031647 regulation of protein stability 1
GO:0032501 multicellular organismal process 60
GO:0032502 developmental process 58
GO:0032989 cellular component morphogenesis 6
GO:0034622 cellular macromolecular complex assembly 12
GO:0040007 growth 3
GO:0040011 locomotion 3
GO:0042044 fluid transport 1
GO:0042254 ribosome biogenesis 4
GO:0042445 hormone metabolic process 4
GO:0042710 biofilm formation 1
GO:0042908 xenobiotic transport 2
GO:0043101 purine-containing compound salvage 1
GO:0043170 macromolecule metabolic process 119
GO:0043412 macromolecule modification 6
GO:0043603 cellular amide metabolic process 5
GO:0044237 cellular metabolic process 128
GO:0044238 primary metabolic process 105
GO:0044255 cellular lipid metabolic process 19
GO:0044419 interspecies interaction between organisms 8
GO:0045229 external encapsulating structure organization 1
GO:0045333 cellular respiration 5
GO:0046483 heterocycle metabolic process 50
GO:0046903 secretion 13
GO:0048284 organelle fusion 3
GO:0048511 rhythmic process 2
GO:0050877 neurological system process 11
GO:0050896 response to stimulus 217
GO:0051179 localization 47
GO:0051186 cofactor metabolic process 2
GO:0051234 establishment of localization 105
GO:0051258 protein polymerization 2
GO:0051261 protein depolymerization 5
GO:0051276 chromosome organization 5
GO:0051301 cell division 14
GO:0051604 protein maturation 2
GO:0051640 organelle localization 10
GO:0051641 cellular localization 35
GO:0051703 intraspecies interaction between organisms 1
GO:0051704 multi-organism process 27
GO:0065003 macromolecular complex assembly 10
GO:0065007 biological regulation 233
GO:0071555 cell wall organization 2

## Sheet: Table S4
Table S4. Meiosis genes inventory in member of Amoebozoa.
Gene Name	Echinamoeba silvestris	Trichosphaerium sp.	Vermamoeba vermiformis	Dictyostelium discoideum	Entamoeba histolytica	Acanthamoeba castellanii	Cochliopodium minus
DMC1	g6975.t1	TRSP36706.t1	g9164.t1	-	XP_656580.1	XP_004353078.1	jg14721.t1
HAP2	g9895.t1	-	g13459.t1	XP_643321.1	-	XP_004341525.1	-
HOP1	g2080.t1	TRSP9892.t1	-	-	-	XP_004340201.1	-
HOP2	-	TRSP22418.t1	g19744.t1, g20418.t1	XP_640755.1	XP_653175.1	XP_004334651.1	jg20544.t1
MER3	g4903.t1, g17420.t1, g7661.t1	TRSP14770.t1	g1569.t1, g4187.t1	XP_635715.1, XP_646493.1	XP_655520.1	XP_004353032.1	jg36575.t1
MND1	-	TRSP19824.t1	g6110.t1	XP_629976.1	XP_651120.2	XP_004340260.1	jg26422.t1
MSH4	g723.t1	TRSP2044.t1	g516.t1	XP_638826.1	XP_652534.1	XP_004337484.1	jg2984.t1
MSH5	g15523.t1	TRSP13293.t1	g4726.t1	XP_638383.1	XP_651654.1	XP_004334882.1	jg16751.t1
PCH2	g962.t1	TRSP13443.t1	g10131.t1	XP_641871.1	XP_657329.1	XP_004356490.1	jg32504.t1
REC8	g18567.t1	TRSP31982.t1,TRSP6698.t1	g8708.t1	XP_642955.1	XP_657283.1	-	jg6090.t1
SPO11-a	-	-	-	-	XP_653750.1	-	jg20547.t1
SPO11-b	g874_t1	TRSP29784_t, TRSP6954_t1	g18127_t1	-	-	XP_004341016.1	jg23135.t1
ZIP4-a	g13439.t1	TRSP31710.t1	g7356.t1	XP_647522.2	XP_653175.1	XP_004335211.1	jg14906.t1
